# Supplementary material for: bric à brac (bab), a central player in the gene regulatory network that mediates thermal plasticity of pigmentation in Drosophila melanogaster
Source: PLoS Genet. 2018 Aug 1;14(8):e1007573. doi: 10.1371/journal.pgen.1007573 (PMC6089454; doi:10.1371/journal.pgen.1007573)
Supplement: S2 Dataset — Values of pigmentation intensities in A4, A5, A6 and A7 segments of females with the 8 combinations of chromosomes X, II and III from the Dark and Pale lines (n = 10 per condition). Each individual is named according to its chromosomal combination (D or P) and number (1 to 10). (XLSX) [file pgen.1007573.s014.xlsx]

## Sheet: Sheet1
Individual	A4	A5	A6	A7
DDD-1	174.923	177.018	196.046	194.029
DDD-2	193.04	195.886	217.472	210.836
DDD-3	182.44	188.882	214.818	207.045
DDD-4	181.947	194.673	211.373	208.529
DDD-5	196.471	204.357	220.862	217.974
DDD-6	203.556	206.768	217.513	205.701
DDD-7	201.282	201.542	217.103	207.592
DDD-8	186.865	193.286	211.567	212.809
DDD-9	196.737	197.938	223.049	218.444
DDD-10	200.877	201.283	216.887	210.37
PPP-1	167.167	170.571	156.535	143.289
PPP-2	166.85	170.786	160.212	149.451
PPP-3	171.288	173.664	161.53	147.7
PPP-4	168.557	168.01	153.539	145.187
PPP-5	176.788	175.542	163.951	148.763
PPP-6	189.99	188.835	180.172	157.103
PPP-7	168.203	159.333	152.191	143.98
PPP-8	176.368	183.801	166.446	153.602
PPP-9	172.08	171.134	171.283	157.929
PPP-10	196.309	195.064	181.01	157.927
DPP-1	179.581	171.549	166.29	159.086
DPP-2	172.659	172.16	158.113	147.025
DPP-3	170.115	171.889	165.309	157.771
DPP-4	175.232	172.524	162.408	153.675
DPP-5	165.772	173.645	156.897	156.703
DPP-6	175.936	179.026	173.746	170.864
DPP-7	191.553	193.066	182.763	161.612
DPP-8	199.397	195.38	184.283	166.213
DPP-9	180.43	178.904	163.639	163.132
DPP-10	175.899	173.656	166.669	153.944
PDP-1	175.504	175.757	170.103	141.468
PDP-2	189.793	189.961	187.093	160.027
PDP-3	191.632	195.349	187.101	162.804
PDP-4	193.083	195.339	193.42	170.783
PDP-5	171.246	177.32	171.641	156.27
PDP-6	169.527	169.095	166.54	151.038
PDP-7	194.078	194.532	190.087	171.072
PDP-8	173.277	173.712	169.541	150.299
PDP-9	159.912	160.728	163.842	151.982
PDP-10	193.021	193.865	186.422	160.76
PPD-1	194.593	192.672	204.844	192.078
PPD-2	185.224	181.595	196.979	184.368
PPD-3	198.056	194.554	202.629	187.645
PPD-4	192.082	193.761	204.009	188.018
PPD-5	197.796	198.208	206.965	198.821
PPD-6	187.879	192.184	202.141	182.136
PPD-7	201.737	204.009	214.387	201.593
PPD-8	192.548	193.588	205.477	177.001
PPD-9	184.961	187.707	193.824	180.526
PPD-10	189.605	198.426	203.371	190.706
PDD-1	187.784	190.239	211.026	201.239
PDD-2	181.377	185.914	211.992	208.378
PDD-3	177.98	185.294	209.411	198.137
PDD-4	178.126	189.331	215.15	202.276
PDD-5	181.492	183.261	204.955	195.406
PDD-6	195.29	197.687	219.771	210.444
PDD-7	199.107	201.702	221.125	215.24
PDD-8	190.536	195.156	214.549	204.512
PDD-9	199.943	203.621	219.875	214.166
PDD-10	177.095	184.557	208.359	209.698
DPD-1	187.573	191.709	212.606	204.027
DPD-2	164.652	177.149	197.401	193.347
DPD-3	189.115	190.634	199.303	184.729
DPD-4	183.31	189.248	204.587	193.397
DPD-5	190.357	194.725	209.138	193.834
DPD-6	180.642	185.18	201.247	186.976
DPD-7	194.403	197.707	215.288	202.248
DPD-8	160.704	167.283	181.839	180.899
DPD-9	179.706	188.434	202.422	180.842
DPD-10	202.418	205.769	223.154	206.191
DDP-1	182.525	179.394	171.807	154.599
DDP-2	168.994	174.738	174.184	151.536
DDP-3	175.732	175.993	172.442	155.635
DDP-4	177.751	178.504	171.592	155.6
DDP-5	174.895	173.913	171.404	157.73
DDP-6	183.436	187.848	179.098	157.717
DDP-7	203.448	199.99	187.124	156.603
DDP-8	183.696	175.26	168.007	151.797
DDP-9	204.626	200.358	197.845	166.008
DDP-10	199.298	193.71	183.098	164.878
