# Supplementary material for: bric à brac (bab), a central player in the gene regulatory network that mediates thermal plasticity of pigmentation in Drosophila melanogaster
Source: PLoS Genet. 2018 Aug 1;14(8):e1007573. doi: 10.1371/journal.pgen.1007573 (PMC6089454; doi:10.1371/journal.pgen.1007573)
Supplement: S3 Dataset — Values of pigmentation intensities in A5, A6 and A7 segments of 40 F2 females from an initial cross between Dark females and Pale males. For each individual, its genotype at the bab locus is indicated. (XLSX) [file pgen.1007573.s015.xlsx]

## Sheet: Sheet1
Individual	bab genotype	A5	A6	A7
1	bDE-D/bDE-D	89.327	122.323	120.479
2	bDE-P/bDE-P	72.007	60.151	43.523
3	bDE-D/bDE-P	86.8	87.75	65.573
4	bDE-D/bDE-P	94.855	104.978	93.759
5	bDE-P/bDE-P	91.691	80.844	62.438
6	bDE-D/bDE-P	83.658	95.02	81.651
7	bDE-D/bDE-P	82.901	89.956	63.88
8	bDE-D/bDE-P	97.785	101.78	75.358
9	bDE-D/bDE-D	83.785	127.008	100.552
10	bDE-D/bDE-P	80.545	84.666	65.554
11	bDE-D/bDE-P	79.45	91.763	78.476
12	bDE-D/bDE-P	85.017	100.839	97.49
13	bDE-D/bDE-P	83.439	87.831	75.114
14	bDE-D/bDE-P	94.405	119.566	82.725
15	bDE-D/bDE-D	82.089	124.5	123.861
16	bDE-D/bDE-P	75.061	76.864	73.649
17	bDE-P/bDE-P	72.756	54.299	40.098
18	bDE-D/bDE-P	82.378	83.513	81.659
19	bDE-D/bDE-P	72.692	78.747	75.022
20	bDE-D/bDE-D	97.766	133.117	109.896
21	bDE-D/bDE-P	88.408	91.616	82.454
22	bDE-D/bDE-P	90.146	104.436	80.445
23	bDE-D/bDE-D	94.335	124.847	99.507
24	bDE-P/bDE-P	94.282	92.035	65.932
25	bDE-D/bDE-P	102.321	92.302	67.88
26	bDE-D/bDE-P	84.225	92.357	90.133
27	bDE-D/bDE-D	75.572	99.029	89.467
28	bDE-P/bDE-P	78.378	82.636	69.129
29	bDE-P/bDE-P	82.838	78.513	55.739
30	bDE-P/bDE-P	84.626	70.392	49.069
31	bDE-P/bDE-P	88.673	91.68	54.872
32	bDE-D/bDE-D	103.547	143.371	107.696
33	bDE-D/bDE-P	79.108	78.095	57.13
34	bDE-D/bDE-P	94.062	106.096	81.074
35	bDE-P/bDE-P	83.737	70.697	42.59
36	bDE-D/bDE-D	79.359	101.297	104.091
37	bDE-D/bDE-P	82.879	89.823	67.647
38	bDE-D/bDE-D	100.99	121.07	94.606
39	bDE-D/bDE-P	93.977	111.341	76.67
40	bDE-D/bDE-D	72.146	99.745	87.423
