# Supplementary material for: bric à brac (bab), a central player in the gene regulatory network that mediates thermal plasticity of pigmentation in Drosophila melanogaster
Source: PLoS Genet. 2018 Aug 1;14(8):e1007573. doi: 10.1371/journal.pgen.1007573 (PMC6089454; doi:10.1371/journal.pgen.1007573)
Supplement: S4 Dataset — Values of nEGFP intensity in A6 and A7 segments of transgenic bDED-nEGFP and bDEP-nEGFP female pharates grown at 18°C or 29°C (n = 10 per condition). (XLSX) [file pgen.1007573.s016.xlsx]

## Sheet: Sheet1
Transgene	Individual	Temperature	A6	A7
bDE-D-nEGFP	1	18°C	728.525	2337.87
bDE-D-nEGFP	2	18°C	741.364	1704.07
bDE-D-nEGFP	3	18°C	661.039	2211.12
bDE-D-nEGFP	4	18°C	502.891	1975.7
bDE-D-nEGFP	5	18°C	678.093	2241.74
bDE-D-nEGFP	6	18°C	365.471	1273.39
bDE-D-nEGFP	7	18°C	540.374	1166.95
bDE-D-nEGFP	8	18°C	623.338	1963.16
bDE-D-nEGFP	9	18°C	346.558	1208.53
bDE-D-nEGFP	10	18°C	940.195	2070.83
bDE-P-nEGFP	1	18°C	486.041	2715.48
bDE-P-nEGFP	2	18°C	707.467	2942.44
bDE-P-nEGFP	3	18°C	477.464	2538.97
bDE-P-nEGFP	4	18°C	739.037	3092.28
bDE-P-nEGFP	5	18°C	652.773	2116.26
bDE-P-nEGFP	6	18°C	611.745	2472.21
bDE-P-nEGFP	7	18°C	356.617	1790.56
bDE-P-nEGFP	8	18°C	561.896	2774
bDE-P-nEGFP	9	18°C	576.139	1857.83
bDE-P-nEGFP	10	18°C	376.136	1959.45
bDE-D-nEGFP	1	29°C	1626.1	3844.55
bDE-D-nEGFP	2	29°C	1155.26	3159.3
bDE-D-nEGFP	3	29°C	2111.59	3646.7
bDE-D-nEGFP	4	29°C	684.985	2982.79
bDE-D-nEGFP	5	29°C	585.322	2868.68
bDE-D-nEGFP	6	29°C	2060.44	5072.92
bDE-D-nEGFP	7	29°C	692.246	2264.98
bDE-D-nEGFP	8	29°C	605.862	2308.73
bDE-D-nEGFP	9	29°C	1055.77	2744.59
bDE-D-nEGFP	10	29°C	2155.49	4324.26
bDE-P-nEGFP	1	29°C	2619.83	5130.28
bDE-P-nEGFP	2	29°C	1635.51	5002.19
bDE-P-nEGFP	3	29°C	1780.82	3743.99
bDE-P-nEGFP	4	29°C	2682.2	5658.56
bDE-P-nEGFP	5	29°C	2607.91	3261.6
bDE-P-nEGFP	6	29°C	1549.32	4856.18
bDE-P-nEGFP	7	29°C	1861.81	4417.05
bDE-P-nEGFP	8	29°C	1747.26	5143.06
bDE-P-nEGFP	9	29°C	2134.49	5189.09
bDE-P-nEGFP	10	29°C	2697.37	4665
