# Supplementary material for: bric à brac (bab), a central player in the gene regulatory network that mediates thermal plasticity of pigmentation in Drosophila melanogaster
Source: PLoS Genet. 2018 Aug 1;14(8):e1007573. doi: 10.1371/journal.pgen.1007573 (PMC6089454; doi:10.1371/journal.pgen.1007573)
Supplement: S5 Dataset — Values of nEGFP intensity extracted from nEGFP positive nuclei in A6 (Int-A6) and A7 (Int-A7) segments of bDED-nEGFP (D) or bDEP-nEGFP (P) female pharates with 1, 2 or 3 doses of Abd-B, and grown at 18°C or 29°C (n = 10 per condition). nEGFP intensities were treated with a Box-Cox transformation (Int-A6-BC and Int-A7-BC). (XLSX) [file pgen.1007573.s017.xlsx]

## Sheet: Sheet1
Gen	AbdB	Temp	Int-A6	Int-A6-BC	Int-A7	Int-A7-BC
D	1	18°C	7202.77	25.9888	381631	139.862
D	1	18°C	37049.4	38.6116	228082	119.99
D	1	18°C	24608.3	35.0404	123427	99.8543
D	1	18°C	120812	50.8316	343846	135.594
D	1	18°C	16254.5	31.7206	595714	159.618
D	1	18°C	128104	51.52	163601	108.65
D	1	18°C	110726	49.8231	470817	148.862
D	1	18°C	9741.31	28.0016	507931	152.251
D	1	18°C	8191.85	26.8311	358612	137.3
D	1	18°C	21822	34.0485	221554	118.954
D	2	18°C	432488	67.9048	1.06609e+06	189.598
D	2	18°C	614276	73.4615	933459	182.302
D	2	18°C	378076	65.8816	612843	160.964
D	2	18°C	138879	52.4827	305072	130.853
D	2	18°C	844505	78.8691	929591	182.079
D	2	18°C	67743.2	44.4718	839400	176.668
D	2	18°C	959940	81.1497	1.12283e+06	192.523
D	2	18°C	301422	62.5989	753648	171.126
D	2	18°C	73094.9	45.2642	522326	153.518
D	2	18°C	89973.5	47.4951	453614	147.227
D	3	18°C	590717	72.8218	1.1143e+06	192.09
D	3	18°C	254835	60.2653	388355	140.59
D	3	18°C	228296	58.7808	531277	154.293
D	3	18°C	453957	68.6479	563738	157.029
D	3	18°C	243723	59.6593	926934	181.925
D	3	18°C	410814	67.1244	460612	147.897
D	3	18°C	34395	37.9398	353461	136.711
D	3	18°C	207443	57.5153	986209	185.287
D	3	18°C	77249.1	45.8483	260631	124.858
D	3	18°C	93278.8	47.8925	93043.2	91.7262
D	1	29°C	6195.04	25.0308	447931	146.677
D	1	29°C	4309.63	22.8447	218558	118.472
D	1	29°C	22513	34.3035	626962	162.053
D	1	29°C	21554	33.948	581898	158.512
D	1	29°C	49004.2	41.2351	565810	157.2
D	1	29°C	10228.9	28.3394	476102	149.356
D	1	29°C	42668.6	39.9171	566174	157.23
D	1	29°C	7050.13	25.8508	681743	166.123
D	1	29°C	14919.2	31.0698	322351	133.016
D	1	29°C	164052	54.5206	265947	125.612
D	2	29°C	2.5206e+06	100.458	4.07017e+06	281.253
D	2	29°C	1.34437e+06	87.4464	2.61113e+06	246.864
D	2	29°C	1.7836e+06	93.0863	3.12813e+06	260.327
D	2	29°C	1.32613e+06	87.1821	2.01434e+06	228.719
D	2	29°C	1.76045e+06	92.8183	2.57897e+06	245.966
D	2	29°C	653501	74.485	1.68692e+06	217.077
D	2	29°C	1.79701e+06	93.2404	3.69063e+06	273.285
D	2	29°C	1.17821e+06	84.9268	2.60967e+06	246.824
D	2	29°C	1.86773e+06	94.038	3.81547e+06	275.968
D	2	29°C	1.05631e+06	82.8931	3.07473e+06	259.014
D	3	29°C	1.04692e+06	82.729	1.91438e+06	225.317
D	3	29°C	1.28033e+06	86.5061	636562	162.784
D	3	29°C	502838	70.2414	2.00231e+06	228.316
D	3	29°C	2.86384e+06	103.317	3.58766e+06	271.023
D	3	29°C	2.64569e+06	101.533	3.46624e+06	268.296
D	3	29°C	977922	81.4852	1.62021e+06	214.512
D	3	29°C	971220	81.3608	3.36476e+06	265.965
D	3	29°C	688154	75.3496	873735	178.774
D	3	29°C	1.56288e+06	90.4092	3.43675e+06	267.624
D	3	29°C	1.14968e+06	84.4662	2.57347e+06	245.812
P	1	18°C	2599.37	20.0639	723992	169.106
P	1	18°C	9681.55	27.9593	927315	181.947
P	1	18°C	10351.1	28.422	377178	139.376
P	1	18°C	9115.48	27.5479	867298	178.384
P	1	18°C	6213.66	25.0496	633179	162.528
P	1	18°C	27886.2	36.0994	866187	178.316
P	1	18°C	1715.65	17.9896	999591	186.026
P	1	18°C	10858.1	28.7569	790651	173.57
P	1	18°C	12066.1	29.5078	200711	115.497
P	1	18°C	1674.64	17.8743	547662	155.689
P	2	18°C	208299	57.5692	1.48056e+06	208.889
P	2	18°C	167171	54.7556	1.4488e+06	207.558
P	2	18°C	24449.7	34.9864	623631	161.798
P	2	18°C	30368	36.8376	1.17173e+06	194.961
P	2	18°C	648958	74.369	3.98458e+06	279.504
P	2	18°C	161429	54.3203	543518	155.338
P	2	18°C	296494	62.3661	994712	185.757
P	2	18°C	78329	45.9961	443561	146.251
P	2	18°C	32639	37.4724	501213	151.651
P	2	18°C	409671	67.0824	1.40418e+06	205.652
P	3	18°C	612938	73.4257	1.19265e+06	195.982
P	3	18°C	396889	66.6057	896991	180.168
P	3	18°C	452197	68.588	1.10262e+06	191.494
P	3	18°C	692951	75.4665	1.85306e+06	223.168
P	3	18°C	498326	70.0996	1.83335e+06	222.466
P	3	18°C	442914	68.2692	726040	169.247
P	3	18°C	466281	69.062	1.59088e+06	213.36
P	3	18°C	613627	73.4442	1.67869e+06	216.765
P	3	18°C	379746	65.947	1.42104e+06	206.377
P	3	18°C	455053	68.685	976738	184.76
P	1	29°C	168228	54.8344	2.04815e+06	229.842
P	1	29°C	66413.4	44.2672	2.21402e+06	235.17
P	1	29°C	121098	50.8592	2.28809e+06	237.459
P	1	29°C	109810	49.7279	2.17753e+06	234.023
P	1	29°C	204224	57.3111	2.48283e+06	243.233
P	1	29°C	45958.1	40.6194	1.86554e+06	223.609
P	1	29°C	93925	47.9689	2.23325e+06	235.77
P	1	29°C	292582	62.1792	2.14273e+06	232.916
P	1	29°C	375192	65.7681	1.67823e+06	216.747
P	1	29°C	27421.8	35.9556	1.24035e+06	198.263
P	2	29°C	938086	80.7352	4.30174e+06	285.859
P	2	29°C	2.30483e+06	98.4988	2.19705e+06	234.639
P	2	29°C	1.30485e+06	86.8703	4.02064e+06	280.244
P	2	29°C	1.31882e+06	87.0755	4.22401e+06	284.333
P	2	29°C	1.24427e+06	85.9602	3.89548e+06	277.654
P	2	29°C	2.26559e+06	98.127	3.61085e+06	271.537
P	2	29°C	1.561e+06	90.3852	4.9752e+06	298.322
P	2	29°C	2.22934e+06	97.7791	1.92919e+06	225.829
P	2	29°C	2.06241e+06	96.1168	2.42042e+06	241.419
P	2	29°C	2.13065e+06	96.8088	4.39829e+06	287.727
P	3	29°C	2.03205e+06	95.8031	5.71538e+06	310.708
P	3	29°C	3.30473e+06	106.616	3.63157e+06	271.993
P	3	29°C	1.69254e+06	92.0155	4.37346e+06	287.249
P	3	29°C	2.69061e+06	101.91	4.70761e+06	293.523
P	3	29°C	3.04208e+06	104.696	3.84067e+06	276.501
P	3	29°C	1.91935e+06	94.6052	2.93072e+06	255.388
P	3	29°C	2.32148e+06	98.6549	3.71559e+06	273.826
P	3	29°C	5.85088e+06	120.811	6.1632e+06	317.656
P	3	29°C	3.11567e+06	105.247	4.60523e+06	291.635
P	3	29°C	2.53223e+06	100.559	3.53798e+06	269.915
