# Supplementary material for: bric à brac (bab), a central player in the gene regulatory network that mediates thermal plasticity of pigmentation in Drosophila melanogaster
Source: PLoS Genet. 2018 Aug 1;14(8):e1007573. doi: 10.1371/journal.pgen.1007573 (PMC6089454; doi:10.1371/journal.pgen.1007573)
Supplement: S6 Dataset — Values of Abd-B expression (normalized with the geometric mean of eIF2 and Spt6 expressions) in posterior pupal abdomimal epidermis of Pale and Dark females grown at 18°C or 29°C (3 replicates per condition). (XLSX) [file pgen.1007573.s018.xlsx]

## Sheet: Sheet1
AbdB expression in pupae, normalized with the geometric mean of eIF2 and Spt6
	Pale 18°C	Pale 29°C	Dark 18°C	Dark 29°C
1	11.3912	12.3861	9.94123	13.6561
2	4.59949	5.81269	7.59049	5.98299
3	13.4584	7.80437	8.96991	9.03937
Average	9.81637	8.66772	8.83388	9.55948
Sdv	4.63467	3.37067	1.18126	3.86289
