# Supplementary material for: bric à brac (bab), a central player in the gene regulatory network that mediates thermal plasticity of pigmentation in Drosophila melanogaster
Source: PLoS Genet. 2018 Aug 1;14(8):e1007573. doi: 10.1371/journal.pgen.1007573 (PMC6089454; doi:10.1371/journal.pgen.1007573)
Supplement: S7 Dataset — Values of bab1 and bab2 expressions (normalized with the geometric mean of eIF2 and Spt6 expressions) in posterior pupal abdominal epidermis of females with one or two doses of Abd-B grown at 18°C or 29°C (3 replicates per condition). (XLSX) [file pgen.1007573.s019.xlsx]

## Sheet: Sheet1
bab1 expression in pupae, normalized with the geometric mean of eIF2 and Spt6
	18°C		29°C
	1 dose AbdB	2 doses AbdB	1 dose AbdB	2 doses AbdB
1	0.260325	1.19077	0.346304	1.67998
2	0.376513	0.822156	0.396716	1.29985
3	0.389246	1.05802	0.293856	1.83207
average	0.342028	1.02365	0.345625	1.60397
std dev	0.0710426	0.186696	0.0514331	0.274129
bab2 expression in pupae, normalized with the geometric mean of eIF2 and Spt6
	18°C		29°C
	1 dose AbdB	2 doses AbdB	1 dose AbdB	2 doses AbdB
1	1.78631	4.42547	3.85047	5.11829
2	1.73346	2.57288	3.51334	5.39721
3	2.36827	3.88407	1.34569	7.30253
average	1.96268	3.62747	2.90317	5.93934
std dev	0.352246	0.952575	1.3593	1.18877
