# Supplementary material for: bric à brac (bab), a central player in the gene regulatory network that mediates thermal plasticity of pigmentation in Drosophila melanogaster
Source: PLoS Genet. 2018 Aug 1;14(8):e1007573. doi: 10.1371/journal.pgen.1007573 (PMC6089454; doi:10.1371/journal.pgen.1007573)
Supplement: S8 Dataset — Values of bab1 and bab2 expressions (normalized with the geometric mean of eIF2 and Spt6 expressions) in pupal or adult posterior abdominal epidermis of Dark and Pale females grown at 18°C or 29°C (3 replicates per condition). (XLSX) [file pgen.1007573.s020.xlsx]

## Sheet: Sheet1
		Expression in pupae, normalized with the geometric mean of eIF2 and Spt6
	Pale Bab1 18°C	Pale Bab1 29°C	Pale Bab2 18°C	Pale Bab2 29°C	Dark Bab1 18°C	Dark Bab1 29°C	Dark Bab2 18°C	Dark Bab2 29°C
1	1.0293	1.35253	1.92805	4.25798	0.446333	0.349572	2.24181	1.92074
2	0.562429	0.821298	1.27212	2.44309	0.202784	0.250083	1.14375	2.98064
3	0.845114	0.659622	3.94826	3.72397	0.310377	0.321924	2.51194	3.71694
average	0.81228	0.944483	2.38281	3.47501	0.319831	0.307193	1.96583	2.87278
std dev	0.23516	0.362506	1.39482	0.932706	0.12205	0.0513542	0.724641	0.902946
		Expression in adults, normalized with the geometric mean of eIF2 and Spt6
	Pale Bab1 18°C	Pale Bab1 29°C	Pale Bab2 18°C	Pale Bab2 29°C	Dark Bab1 18°C	Dark Bab1 29°C	Dark Bab2 18°C	Dark Bab2 29°C
1	0.182421	0.343856	5.30076	7.52742	0.0916842	0.247755	4.05295	5.75807
2	0.186608	0.188229	4.81239	6.10899	0.0995259	0.185624	4.28863	5.16846
3	0.186404	0.196554	5.15508	6.68436	0.0977775	0.13463	3.55502	3.61369
average	0.185145	0.24288	5.08941	6.77359	0.0963292	0.189336	3.96553	4.84674
std dev	0.00236103	0.0875472	0.250725	0.713408	0.00411661	0.0566536	0.374539	1.1078
