# Supplementary material for: bric à brac (bab), a central player in the gene regulatory network that mediates thermal plasticity of pigmentation in Drosophila melanogaster
Source: PLoS Genet. 2018 Aug 1;14(8):e1007573. doi: 10.1371/journal.pgen.1007573 (PMC6089454; doi:10.1371/journal.pgen.1007573)
Supplement: S9 Dataset — Values of tan expression (normalized with the geometric mean of Act5c and RP49 expressions) in the posterior abdominal epidermis of Dark and Pale young females grown at 18°C and 29°C (3 replicates per condition). (XLSX) [file pgen.1007573.s021.xlsx]

## Sheet: Sheet1
		t relative expression
	Pale 18°C	Pale 29°C	Dark 18°C	Dark 29°C
1	1.17266	0.048118	1.80684	0.146835
2	1.08171	0.0636046	1.28353	0.258329
3	0.874214	0.0446363	1.55498	0.196035
average	1.04286	0.0521196	1.54845	0.2004
stdv	0.152968	0.0100975	0.261717	0.0558748
